# Supplementary material for: Effect of Reprocessed Micronized Acellular Dermal Matrix on Postoperative Dysphagia After Anterior Cervical Discectomy and Fusion: A Propensity Score-Matched Study
Source: Medicina (Kaunas). 2026 Jun 15;62(6):1163. doi: 10.3390/medicina62061163 (PMC13304184; doi:10.3390/medicina62061163)
Supplement: Supplementary file 1 [file medicina-62-01163-s001.zip]

Archive with 1 entries (1 files):
- medicina-4294867-supplementary.pdf
